# Supplementary material for: Low Diversity of Human Milk Oligosaccharides is Associated with Necrotising Enterocolitis in Extremely Low Birth Weight Infants
Source: Nutrients. 2018 Oct 20;10(10):1556. doi: 10.3390/nu10101556 (PMC6213888; doi:10.3390/nu10101556)
Supplement: Supplementary file 1 [file nutrients-10-01556-s001.zip]

Archive with 19 entries (16 files):
- Supplementary figures and tables 180925/
- Supplementary figures and tables 180925/Figure S4  HMO PMW 36 growth 180922.pdf
- __MACOSX/
- __MACOSX/Supplementary figures and tables 180925/
- __MACOSX/Supplementary figures and tables 180925/._Figure S4  HMO PMW 36 growth 180922.pdf
- Supplementary figures and tables 180925/Table S4 sepsis PMW36 180923.docx
- __MACOSX/Supplementary figures and tables 180925/._Table S4 sepsis PMW36 180923.docx
- Supplementary figures and tables 180925/Figure S2 secretor status diversity NEC and sepsis 180922.pdf
- __MACOSX/Supplementary figures and tables 180925/._Figure S2 secretor status diversity NEC and sepsis 180922.pdf
- Supplementary figures and tables 180925/Figure S3  HMO 28 growth 180922.pdf
- __MACOSX/Supplementary figures and tables 180925/._Figure S3  HMO 28 growth 180922.pdf
- Supplementary figures and tables 180925/Table S2 sepsis 28d 180923.docx
- __MACOSX/Supplementary figures and tables 180925/._Table S2 sepsis 28d 180923.docx
- Supplementary figures and tables 180925/Figure S1  Secretor status NEC and sepsis 180922.pdf
- __MACOSX/Supplementary figures and tables 180925/._Figure S1  Secretor status NEC and sepsis 180922.pdf
- Supplementary figures and tables 180925/Table S1  NEC 28d 180923.docx
- __MACOSX/Supplementary figures and tables 180925/._Table S1  NEC 28d 180923.docx
- Supplementary figures and tables 180925/Table S3 NEC PMW36 180923.docx
- __MACOSX/Supplementary figures and tables 180925/._Table S3 NEC PMW36 180923.docx
